# Supplementary material for: Genome-wide DNA methylation profiling is able to identify prefibrotic PMF cases at risk for progression to myelofibrosis
Source: Clin Epigenetics. 2021 Feb 4;13:28. doi: 10.1186/s13148-021-01010-y (PMC7860011; doi:10.1186/s13148-021-01010-y)
Supplement: Supplementary file 6 — Additional file 6: Table S2. Detailed description of the 40 most differentially methylated regions (DMR). [file 13148_2021_1010_MOESM6_ESM.xlsx]

## Sheet: Bumphunter (SD|FP)
DMR	seqnames	start	end	width	strand	value	area	cluster	indexStart	indexEnd	L	clusterL	p.value	fwer	p.valueArea	fwerArea	relevant.genes
DMR_1	chr5	140235586	140235607	21	*	-2.43554	7.30661	327718	99353	99355	3	7	0.000243995	0.056	0.024735	0.944	PCDHA6;PCDHA2;PCDHA1;PCDHA9;PCDHA7;PCDHA10;PCDHA5;PCDHA3;PCDHA4;PCDHA8
DMR_2	chr6	30039175	30039801	626	*	-1.16406	13.9687	340448	103315	103326	12	28	0.00105223	0.22	0.00312619	0.48	RNF39
DMR_3	chr8	87081553	87081770	217	*	-1.9812	5.94359	390984	120125	120127	3	9	0.00152497	0.248	0.0403965	0.976	PSKH2
DMR_4	chr19	52391090	52391350	260	*	-1.49131	10.4392	207706	66498	66504	7	11	0.00323294	0.444	0.00896683	0.752	ZNF577
DMR_5	chr2	45397802	45398036	234	*	-1.68795	6.75179	217359	69586	69589	4	7	0.00378193	0.46	0.0301944	0.956
DMR_6	chr5	140723331	140723684	353	*	-1.42968	10.0077	327877	99473	99479	7	7	0.00430042	0.5	0.0104308	0.804	PCDHGA2;PCDHGA3;PCDHGA1;PCDHGA3;PCDHGA1;PCDHGA2
DMR_7	chr7	154002064	154002618	554	*	-1.41508	9.90559	378494	117563	117569	7	7	0.00471216	0.512	0.0107968	0.808	DPP6
DMR_8	chr1	79472282	79472803	521	*	-1.26405	11.3764	18751	5661	5669	9	10	0.00361418	0.528	0.00681662	0.688	ELTD1;ADGRL4
DMR_9	chr3	49236141	49236918	777	*	-1.40384	9.82685	276731	85524	85530	7	7	0.00486466	0.532	0.0110255	0.808	CCDC36
DMR_10	chr8	1900613	1901041	428	*	-1.62521	6.50083	381104	117849	117852	4	11	0.00504766	0.536	0.0330461	0.96	ARHGEF10
DMR_11	chr6	31691685	31692080	395	*	1.09117	10.9117	341223	105156	105165	10	31	0.00364468	0.552	0.0078841	0.736	C6orf25
DMR_12	chr7	50518350	50518647	297	*	1.59355	6.37422	366552	113952	113955	4	10	0.00606939	0.584	0.0343729	0.968	FIGNL1
DMR_13	chr16	85518989	85519308	319	*	1.40436	8.42617	160566	49500	49505	6	8	0.00719787	0.632	0.0171559	0.912
DMR_14	chr7	142494148	142494399	251	*	1.44659	7.23296	376809	117004	117008	5	15	0.0082196	0.652	0.025284	0.948
DMR_15	chr1	2345333	2345410	77	*	1.29199	9.04391	1193	426	432	7	10	0.00750286	0.66	0.0136942	0.86	PEX10
DMR_16	chr11	92702628	92702912	284	*	-1.43637	7.18184	77844	23813	23817	5	8	0.00864659	0.664	0.025894	0.948	MTNR1B
DMR_17	chr15	45671148	45671347	199	*	1.3764	8.25842	134710	41016	41021	6	10	0.0081586	0.672	0.0180404	0.916	LOC145663;GATM
DMR_18	chr4	74847710	74847824	114	*	1.4301	7.15051	302623	92592	92596	5	7	0.00899733	0.672	0.026138	0.948	PF4
DMR_19	chr8	57358165	57358721	556	*	-1.20077	9.60618	388388	119418	119425	8	9	0.00672512	0.684	0.0116508	0.816	PENK;LOC101929415;PENK
DMR_20	chr11	120434979	120435056	77	*	1.41603	7.08015	81812	25105	25109	5	8	0.00979032	0.688	0.026809	0.952	GRIK4;
DMR_21	chr17	7253489	7253585	96	*	-1.53292	6.13167	165940	51196	51199	4	7	0.00831109	0.688	0.037743	0.976	ACAP1
DMR_22	chr17	2169502	2169989	487	*	1.26751	8.87258	164231	50435	50441	7	8	0.00841784	0.712	0.0143957	0.88	SMG6
DMR_23	chr6	105388471	105388731	260	*	-1.47982	5.91926	348956	109904	109907	4	7	0.010751	0.724	0.040854	0.98	;LINC00577
DMR_24	chr5	78407509	78407683	174	*	-1.47394	5.89576	321134	97133	97136	4	8	0.0111475	0.728	0.0411742	0.98	BHMT
DMR_25	chr12	122019006	122019117	111	*	1.31004	7.86022	102739	31791	31796	6	7	0.0104613	0.74	0.0203126	0.92	KDM2B
DMR_26	chr21	36259067	36259460	393	*	1.29892	7.79354	256935	79860	79865	6	9	0.010934	0.756	0.0207854	0.92	RUNX1
DMR_27	chr22	24890690	24890936	246	*	-1.10466	8.83732	262138	81117	81124	8	15	0.00843309	0.76	0.0146702	0.884	UPB1;ADORA2A-AS1;C22orf45;UPB1
DMR_28	chr19	19373566	19373755	189	*	-1.28971	7.73824	200305	63034	63039	6	8	0.0114983	0.776	0.0212276	0.92	HAPLN4
DMR_29	chr4	4863874	4864110	236	*	-1.41556	5.66224	296498	91196	91199	4	14	0.015509	0.792	0.0450172	0.988	MSX1
DMR_30	chr17	27169984	27170043	59	*	1.39591	5.58365	169657	52567	52570	4	8	0.0169424	0.812	0.0464201	0.992	C17orf63
DMR_31	chr7	4901337	4901628	291	*	-1.38195	5.52782	360338	112345	112348	4	11	0.0182234	0.828	0.0475029	0.992	PAPOLB;RADIL;RADIL;PAPOLB
DMR_32	chr11	67417958	67418365	407	*	1.18553	8.29868	73640	22646	22652	7	7	0.0116508	0.832	0.0177659	0.916	ACY3
DMR_33	chr5	126408756	126409227	471	*	1.15436	8.08051	325190	98255	98261	7	12	0.0126725	0.86	0.0189706	0.92	FLJ44606
DMR_34	chr2	43903227	43904011	784	*	-1.14737	8.03157	217094	69486	69492	7	7	0.0129928	0.86	0.0193671	0.92	PLEKHH2;LOC728819;C1GALT1C1L;PLEKHH2
DMR_35	chr4	1294783	1295078	295	*	1.21148	7.26886	295120	90846	90851	6	8	0.0162409	0.872	0.0249943	0.948	MAEA
DMR_36	chr11	64739714	64739852	138	*	-1.24945	6.24726	72261	21708	21712	5	14	0.0210294	0.904	0.0363096	0.976	C11orf85;
DMR_37	chr5	140753531	140753655	124	*	-1.22798	6.13991	327907	99500	99504	5	8	0.0230728	0.912	0.0376515	0.976	PCDHGA4;PCDHGA1;PCDHGA6;PCDHGA5;PCDHGB1;PCDHGA3;PCDHGA2;PCDHGB2;PCDHGB3
DMR_38	chr17	39041110	39041424	314	*	-1.08986	6.53917	172387	53558	53563	6	7	0.0233016	0.94	0.0325734	0.956	KRT20
DMR_39	chr10	135340721	135341025	304	*	-1.16025	5.80126	61249	17431	17435	5	7	0.0296302	0.956	0.0426077	0.984	CYP2E1
DMR_40	chr21	46875218	46875500	282	*	1.1587	5.7935	259572	80439	80443	5	7	0.0297674	0.956	0.0427754	0.984	COL18A1

## Sheet: DMRcate (SD|FP)
DMR	seqnames	start	end	width	strand	no.cpgs	minfdr	Stouffer	maxbetafc	meanbetafc	overlapping.promoters
DMR_1	chr6	30711796	30711863	68	*	6	1.18894e-05	0.0992763	0.0688095	0.0566107	IER3-001, IER3-002, FLOT1-001, FLOT1-008, FLOT1-010, FLOT1-007, FLOT1-006, FLOT1-009, FLOT1-005, FLOT1-201, FLOT1-002, FLOT1-003, FLOT1-004, XXbac-BPG252P9.10-001
DMR_2	chr1	2345333	2345410	78	*	7	1.21786e-05	0.10779	0.238338	0.174234	PEX10-001, PEX10-002, PEX10-003, PEX10-004, PEX10-005, PEX10-006
DMR_3	chr21	34100294	34100315	22	*	5	3.03102e-05	0.108285	0.0940915	0.0775069	SYNJ1-201, SYNJ1-202, SYNJ1-203, SYNJ1-001, SYNJ1-002, SYNJ1-004, PAXBP1-AS1-002, SYNJ1-006, PAXBP1-AS1-001
DMR_4	chr21	40555395	40555500	106	*	7	3.03102e-05	0.162692	0.0883234	0.0573622	PSMG1-001, PSMG1-002, PSMG1-005, PSMG1-006, AF129408.17-001
DMR_5	chr5	140683632	140683772	141	*	5	4.67214e-07	0.162881	-0.14672	-0.0994426	SLC25A2-001
DMR_6	chr17	40897122	40897182	61	*	6	3.03102e-05	0.36044	0.0543236	0.0279557	EZH1-001, EZH1-004, EZH1-201, EZH1-007, EZH1-009, EZH1-015, EZH1-008, EZH1-003, EZH1-016, EZH1-005, EZH1-006, EZH1-017, EZH1-010, EZH1-014, EZH1-002, EZH1-013
