# Supplementary material for: Genome-wide DNA methylation profiling is able to identify prefibrotic PMF cases at risk for progression to myelofibrosis
Source: Clin Epigenetics. 2021 Feb 4;13:28. doi: 10.1186/s13148-021-01010-y (PMC7860011; doi:10.1186/s13148-021-01010-y)
Supplement: Supplementary file 12 — Additional file 12: Table S3. Detailed description of the 25 most differentially methylated CpG sites at FDR < 0.1. [file 13148_2021_1010_MOESM12_ESM.xlsx]

## Sheet: SD_to_FP
CpG	Methyl450_Loci	logFC	AveExpr	t	P.Value	adj.P.Val	B	SD_AVG	FP_AVG	deltaBeta	CHR	MAPINFO	Strand	Type	gene	feature	cgi	feat.cgi	UCSC_Islands_Name	SNP_ID	SNP_DISTANCE
cg09832788	TRUE	0.144864	0.193788	6.00133	1.01679e-06	0.0931238	5.50926	0.264025	0.119161	-0.144864	12	75904984	F	I	KRR1	Body	shore	Body-shore	chr12:75905219-75905518	rs112013249;rs553361162;rs573469185	2;5;26
cg11628316		-0.050259	0.142072	-5.9649	1.13092e-06	0.0931238	5.41264	0.117704	0.167963	0.050259	10	111968727	R	II	MXI1	TSS1500	island	TSS1500-island	chr10:111967428-111970723	rs541315637;rs560001341;rs547113284	39;2;1
cg08701420		0.455409	0.469337	6.40356	3.1575e-07	0.0729901	6.56909	0.690141	0.234732	-0.455409	10	105044051	R	II	INA	Body	opensea	Body-opensea		rs570806585	34
cg18376352	TRUE	0.254171	0.366652	5.57178	3.57465e-06	0.0941915	4.36559	0.489886	0.235716	-0.254171	19	18706136	F	II	CRLF1	Body	island	Body-island	chr19:18705929-18706147	rs118179986;rs376489347;rs570462005	30;31;39
cg08872577		0.388771	0.437913	5.88773	1.41695e-06	0.0941915	5.20776	0.626408	0.237637	-0.388771	1	42385480	F	II	HIVEP3	TSS1500	shore	TSS1500-shore	chr1:42383640-42384003	rs184099048;rs543113900	0;18
cg05972185	TRUE	0.428433	0.535284	5.59532	3.3362e-06	0.0941915	4.42848	0.743009	0.314576	-0.428433	16	72972644	F	II	ZFHX3	Body	opensea	Body-opensea
cg25593631	TRUE	0.244271	0.554957	5.72419	2.28679e-06	0.0941915	4.77239	0.673391	0.42912	-0.244271	1	9687880	F	I		IGR	shore	IGR-shore	chr1:9687125-9687367
cg23666702		-0.2426	0.308972	-6.37329	3.44677e-07	0.0729901	6.4898	0.191348	0.433948	0.2426	17	55576995	R	II	MSI2	Body	opensea	Body-opensea		rs573611926	33
cg16547027	TRUE	-0.372889	0.44	-5.71567	2.34452e-06	0.0941915	4.7497	0.259205	0.632094	0.372889	18	24127588	R	II	KCTD1	5'UTR	island	5'UTR-island	chr18:24126780-24131138
cg11366422		-0.388726	0.464374	-5.78304	1.92475e-06	0.0941915	4.92923	0.2759	0.664627	0.388726	12	2950388	R	II	LOC100507424	Body	opensea	Body-opensea		rs116151886	36
cg16890490		-0.248077	0.578215	-6.0791	8.10437e-07	0.0889787	5.71517	0.457936	0.706012	0.248077	6	108053402	R	II	SCML4	1stExon	opensea	1stExon-opensea		rs554404337;rs12526696;rs540051195;rs567644889	49;40;32;5
cg19791780		-0.223262	0.629036	-5.59884	3.3019e-06	0.0941915	4.4379	0.520788	0.74405	0.223262	11	72136395	R	II	CLPB	Body	opensea	Body-opensea		rs138452896	20
cg05981968		-0.257106	0.6203	-6.28658	4.43206e-07	0.0729901	6.26225	0.495643	0.752749	0.257106	14	73614098	F	II	PSEN1	5'UTR	opensea	5'UTR-opensea
cg03983220	TRUE	-0.444444	0.524661	-8.27968	1.63546e-09	0.00107735	11.2655	0.309172	0.753617	0.444444	16	85568407	R	II		IGR	opensea	IGR-opensea		rs560167084;rs528943011	13;2
cg11756725		-0.253981	0.63832	-5.69318	2.50421e-06	0.0941915	4.68972	0.515178	0.769159	0.253981	14	106692218	R	II		IGR	opensea	IGR-opensea		rs555422508;rs573631503;rs544524143;rs188156286;rs533072698;rs545215634	42;36;32;29;19;18
cg10671054	TRUE	-0.252253	0.665845	-5.8168	1.74368e-06	0.0941915	5.0191	0.54354	0.795793	0.252253	12	6456430	R	II	SCNN1A	3'UTR	opensea	3'UTR-opensea		rs554603722;rs62618735	30;26
cg21459486	TRUE	-0.313517	0.661216	-5.59947	3.2958e-06	0.0941915	4.43958	0.509207	0.822725	0.313517	13	112885426	F	II		IGR	opensea	IGR-opensea		rs538225143;rs567087660;rs181013625;rs541911835	0;39;40;41
cg08880875	TRUE	-0.176127	0.744069	-5.6882	2.54104e-06	0.0941915	4.67643	0.658674	0.834801	0.176127	2	74873273	F	II	C2orf65	5'UTR	shore	5'UTR-shore	chr2:74875128-74875562	rs6718184	32
cg02371760		-0.200065	0.733987	-5.67889	2.61129e-06	0.0941915	4.6516	0.636986	0.837051	0.200065	21	30497781	F	II	MAP3K7CL	5'UTR	opensea	5'UTR-opensea		rs187721079;rs2832197	1;9
cg25647269		-0.376628	0.657542	-6.17527	6.12474e-07	0.080693	5.96918	0.474934	0.851563	0.376628	2	231576055	R	II		IGR	shore	IGR-shore	chr2:231577309-231578504	rs576810038	33
cg08097676		-0.161096	0.811671	-5.59438	3.3454e-06	0.0941915	4.42598	0.733564	0.89466	0.161096	17	2342381	F	II	METTL16	Body	opensea	Body-opensea		rs192977031;rs7215587	31;38
cg04330190		-0.234038	0.788903	-5.59237	3.36515e-06	0.0941915	4.42061	0.67543	0.909468	0.234038	7	148225357	R	II		IGR	opensea	IGR-opensea		rs149020275	3
cg14864678		-0.204484	0.809477	-5.61876	3.11458e-06	0.0941915	4.4911	0.710334	0.914818	0.204484	20	31341527	F	II		IGR	opensea	IGR-opensea
cg01901063		-0.217225	0.819492	-5.58117	3.4775e-06	0.0941915	4.39069	0.714171	0.931396	0.217225	8	9232779	F	II		IGR	opensea	IGR-opensea		rs142419428;rs559271756;rs184875723;rs145949652;rs547217063	0;1;4;46;49
cg15118510		-0.128826	0.889191	-5.59837	3.3065e-06	0.0941915	4.43663	0.82673	0.955556	0.128826	2	27676316	F	II	IFT172	Body	opensea	Body-opensea		rs147394910	35
